# Supplementary material for: Biopsychosocial Response to the COVID-19 Lockdown in People with Major Depressive Disorder and Multiple Sclerosis
Source: J Clin Med. 2022 Dec 1;11(23):7163. doi: 10.3390/jcm11237163 (PMC9738639; doi:10.3390/jcm11237163)
Supplement: Supplementary file 1 [file jcm-11-07163-s001.zip]

Archive with 1 entries (1 files):
- jcm-1982303-supplementary.pdf
